# Supplementary material for: Broad similarities in shoulder muscle architecture and organization across two amniotes: implications for reconstructing non-mammalian synapsids
Source: PeerJ. 2020 Feb 18;8:e8556. doi: 10.7717/peerj.8556 (PMC7034385; doi:10.7717/peerj.8556)
Supplement: Supplemental Information 9 [file peerj-08-8556-s009.csv]

Structure	mAnimalKg	Taxon	Specimen	Side	Division	µmMtu (g)	mMtu1 (g)	mMtu2 (g)	mMtu3 (g)	µmMuscle (g)	mMuscle1 (g)	mMuscle2 (g)	mMuscle3 (g)	µmTendon (g)	lMtu (mm)	lMuscle (mm)	lTendon (mm)	lFiber1 (mm)	lFiber2 (mm)	lFiber3 (mm)	µlFiber (mm)	1θ (°)	2θ (°)	3θ (°)	µθ (°)				ABBREVIATION	VARIABLE
Latissimus dorsi	1.06	Didelphis virginiana	SEP#88	Right		6.1	6.1			5.99	5.99			0.11	142.271	137.103	5.168	68.179	100.141	137.606	101.975				NaN				mAnimalKg	Animal mass in kilograms
Pectoralis	1.06	Didelphis virginiana	SEP#88	Right	Combined																NaN				NaN				µmMtu (g)	Mean mass of muscle-tendon unit in grams
Deltoid	1.06	Didelphis virginiana	SEP#88	Right	Combined	1.83	1.83								38.106	38.106	0	35.542	34.472	33.56	34.525				NaN				µmMuscle (g)	Mean mass of muscle belly in grams
Supraspinatus	1.06	Didelphis virginiana	SEP#88	Right		1.96	1.96			1.85	1.85			0.11	45.325	43.587	1.738	14.448	13.455	14.69	14.198	44.269	35.28	34.59	38.046				µmTendon (g)	Mean mass of tendon in grams
Infraspinatus	1.06	Didelphis virginiana	SEP#88	Right		1.47	1.47			1.28	1.28			0.19	44.044	39.735	4.309	11.854	12.85	15.505	13.403	32.385	34.607	40.126	35.706				lMtu (mm)	Length of muscle-tendon unit in millimeters
Teres major	1.06	Didelphis virginiana	SEP#88	Right		0.907	0.92	0.9	0.9						52.334	52.334	0	34.773	30.212	33.617	32.867	25.861	34.954	29.285	30.033				lMuscle (mm)	Length of muscle belly in millimeters
Triceps humeralis	1.06	Didelphis virginiana	SEP#88	Right	Lateralis	1.503	1.5	1.5	1.51	1.423	1.42	1.43	1.42	0.08	46.077	38.976	7.101	27.196	27.172	27.468	27.279	32.155	26.218	24.559	27.644				lTendon (mm)	Length of tendon in millimeters
Biceps brachii	1.06	Didelphis virginiana	SEP#88	Right	Both	1.38	1.38	1.37	1.39	1.277	1.28	1.27	1.28	0.103	55.86	44.011	11.849	23.038	18.474	19.102	20.205	30.637	26.045	26.606	27.763				µlFiber (mm)	Mean length of fiber in millimeters
Triceps longus	1.06	Didelphis virginiana	SEP#88	Right	Longus	3.287	3.29	3.28	3.29	3.057	3.05	3.07	3.05	0.23	44.105	37.004	7.101	22.451	22.275	28.725	24.484	29.578	31.413	36.568	32.52				µθ (°)	Mean pennation angle in degrees
Subscapularis	1.06	Didelphis virginiana	SEP#88	Right		2	2			1.92	1.92			0.08	47.456	47.456	0	36.206	25.97	28.2	30.125	37.332	33.111	27.595	32.679
Coracobrachialis brevis	1.06	Didelphis virginiana	SEP#88	Right		0.023	0.03	0.02	0.02												NaN				NaN
Triceps humeralis	1.06	Didelphis virginiana	SEP#88	Right	Medialis	1.073	1.07	1.07	1.08	0.99	0.99	0.99	0.99	0.083	45.458	38.357	7.101	23.677	27.421	22.267	24.455	32.442	32.471	29.186	31.366
Pectoralis	1.06	Didelphis virginiana	SEP#88	Left	Combined	6.937	6.95	6.93	6.93						120.109	120.109	0	41.209	39.562	118.138	66.303				NaN
Latissimus dorsi	1.06	Didelphis virginiana	SEP#88	Left		6.867	6.87	6.87	6.86	6.623	6.63	6.62	6.62	0.243	163.299	158.482	4.817	68.861	101.478	159.912	110.084				NaN
Deltoid	1.06	Didelphis virginiana	SEP#88	Left	Clavo	0.447	0.45	0.45	0.44						30.246	30.246	0	31.809	28.935	27.417	29.387				NaN
Deltoid	1.06	Didelphis virginiana	SEP#88	Left	Scapulo	0.597	0.6	0.6	0.59						34.367	31.446	2.921	24.423	29.603	27.473	27.166	29.189	35.841	30.359	31.796
Deltoid	1.06	Didelphis virginiana	SEP#88	Left	Acromio	0.44	0.45	0.43	0.44						28.93	25.64	3.29	24.098	25.181	24.591	24.623	24.467	22.124	27.24	24.61
Teres major	1.06	Didelphis virginiana	SEP#88	Left		0.813	0.82	0.81	0.81						51.935	51.935	0	32.649	34.709	37.439	34.932	28.74	28.55	26.03	27.773
Coracobrachialis longus	1.06	Didelphis virginiana	SEP#88	Left		0.237	0.24	0.24	0.23												NaN				NaN
Coracobrachialis brevis	1.06	Didelphis virginiana	SEP#88	Left		0.06	0.06	0.06	0.06						18.877	11.659	7.218	6.709	7.148	6.258	6.705				NaN
Biceps brachii	1.06	Didelphis virginiana	SEP#88	Left	Both	1.333	1.33	1.34	1.33	1.227	1.23	1.22	1.23	0.107	56.139	44.095	12.044	25.709	22.105	19.574	22.463	19.767	19.677	25.381	21.608
Subscapularis	1.06	Didelphis virginiana	SEP#88	Left		1.537	1.53	1.55	1.53						43.739	43.739	0	20.771	37.304	31.346	29.807	31.315	28.343	36.942	32.2
Supraspinatus	1.06	Didelphis virginiana	SEP#88	Left		1.697	1.69	1.7	1.7	1.58	1.58	1.58	1.58	0.117	40.519	39.505	1.014	16.883	16.679	15.173	16.245	37.875	29.106	34.023	33.668
Infraspinatus	1.06	Didelphis virginiana	SEP#88	Left		1.3	1.3	1.3	1.3	1.037	1.04	1.04	1.03	0.263	44.94	41.449	3.491	12.532	13.743	16.856	14.377	28.077	31.836	43.355	34.423
Triceps longus	1.06	Didelphis virginiana	SEP#88	Left	Longus	2.663	2.67	2.66	2.66	2.41	2.41	2.4	2.42	0.253	47.075	43.863	3.212	19.115	27.025	28.715	24.952	32.54	39.481	36.87	36.297
Triceps humeralis	1.06	Didelphis virginiana	SEP#88	Left	Lateralis	1.67	1.67	1.66	1.68	1.57	1.56	1.58	1.57	0.1	42.801	39.589	3.212	26.981	22.258	28.195	25.811	32.142	21.77	17.902	23.938
Triceps humeralis	1.06	Didelphis virginiana	SEP#88	Left	Medialis	1.147	1.14	1.14	1.16	1.147	1.14	1.14	1.16	0	46.733	43.521	3.212	27.91	29.49	31.369	29.59	25.058	19.183	25.396	23.212
Latissimus dorsi	1.208	Didelphis virginiana	SEP#92	Right		7.277	7.27	7.28	7.28						150.268	144.174	6.094	58.814	97.75	146.433	100.999				NaN
Pectoralis	1.208	Didelphis virginiana	SEP#92	Right	Posterior	1.807	1.8	1.81	1.81												NaN				NaN
Pectoralis	1.208	Didelphis virginiana	SEP#92	Right	Superficialis	3.247	3.24	3.26	3.24												NaN				NaN
Pectoralis	1.208	Didelphis virginiana	SEP#92	Right	Profundus	2.063	2.06	2.07	2.06												NaN				NaN
Deltoid	1.208	Didelphis virginiana	SEP#92	Right	Clavo	0.633	0.64	0.63	0.63						33.61	33.61	0	35.331	35.174	32.401	34.302				NaN
Subscapularis	1.208	Didelphis virginiana	SEP#92	Right		2.057	2.05	2.06	2.06	1.89	1.89	1.89	1.89	0.167	43.649	43.649	0	28.451	33.7	22.035	28.062	32.093	44.552	34.034	36.893
Supraspinatus	1.208	Didelphis virginiana	SEP#92	Right		2.007	2	2.01	2.01	1.93	1.93	1.93	1.93	0.077	44.525	42.33	2.195	16.336	17.717	13.891	15.981	37.338	47.338	44.407	43.028
Teres major	1.208	Didelphis virginiana	SEP#92	Right		1.383	1.38	1.39	1.38	1.333	1.34	1.33	1.33	0.05	46.237	46.237	0	31.616	29.24	35.261	32.039	27.039	29.292	30.621	28.984
Deltoid	1.208	Didelphis virginiana	SEP#92	Right	Acromio	0.737	0.73	0.75	0.73	0.673	0.67	0.66	0.69	0.063	38.86	35.244	3.616	22.772	27.476	27.253	25.834	29.106	36.179	33.816	33.034
Deltoid	1.208	Didelphis virginiana	SEP#92	Right	Scapulo	0.547	0.53	0.55	0.56	0.513	0.51	0.52	0.51	0.033	34.873	31.576	3.297	27.505	26.704	26.651	26.953	24.079	29.808	22.626	25.504
Infraspinatus	1.208	Didelphis virginiana	SEP#92	Right		1.073	1.06	1.08	1.08	0.957	0.96	0.95	0.96	0.117	40.932	39.301	1.631	14.394	9.922	16.178	13.498	38.565	32.647	41.241	37.484
Biceps brachii	1.208	Didelphis virginiana	SEP#92	Right	Longus	0.447	0.45	0.45	0.44	0.35	0.34	0.36	0.35	0.097	54.79	39.485	15.305	18.932	19.198	20.465	19.532	25.006	22.547	18.768	22.107
Biceps brachii	1.208	Didelphis virginiana	SEP#92	Right	Brevis	0.983	0.98	0.98	0.99	0.87	0.87	0.87	0.87	0.113	49.001	40.191	8.81	22.349	20.106	23.423	21.959	28.621	25.426	21.83	25.292
Triceps longus	1.208	Didelphis virginiana	SEP#92	Right	Longus	3.303	3.3	3.3	3.31	3.057	3.06	3.05	3.06	0.247	47.066	43.414	3.652	31.066	26.377	39.8	32.414	34.019	29.168	41.682	34.956
Triceps humeralis	1.208	Didelphis virginiana	SEP#92	Right	Lateralis	2.297	2.29	2.3	2.3	2.17	2.17	2.17	2.17	0.127	47.536	43.884	3.652	30.386	34.421	30.434	31.747	31.847	28.19	23.062	27.7
Triceps humeralis	1.208	Didelphis virginiana	SEP#92	Right	Medialis	1.217	1.22	1.22	1.21						29.927	26.275	3.652	26.904	26.748	28.331	27.328	23.237	29.863	33.034	28.711
Coracobrachialis longus	1.208	Didelphis virginiana	SEP#92	Right		0.297	0.3	0.29	0.3	0.263	0.25	0.27	0.27	0.033							NaN				NaN
Coracobrachialis brevis	1.208	Didelphis virginiana	SEP#92	Right		0.1	0.09	0.11	0.1						16.519	11.943	4.576	6.378	6.854	6.809	6.68				NaN
Latissimus dorsi	1.568	Didelphis virginiana	SEP#101	Left		7.967	7.97	7.96	7.97	7.67	7.68	7.67	7.66	0.297	186.051	177.895	8.156	73.614	103.328	173.822	116.921				NaN
Pectoralis	1.568	Didelphis virginiana	SEP#101	Left	Profundus	3.723	3.72	3.72	3.73												NaN				NaN
Pectoralis	1.568	Didelphis virginiana	SEP#101	Left	Superficialis	2.797	2.79	2.8	2.8												NaN				NaN
Teres major	1.568	Didelphis virginiana	SEP#101	Left		1.29	1.29	1.29	1.29						55.594	55.594	0	45.366	28.692	33.306	35.788	29.651	32.285	27.038	29.658
Coracobrachialis longus	1.568	Didelphis virginiana	SEP#101	Left		0.227	0.22	0.22	0.24												NaN				NaN
Deltoid	1.568	Didelphis virginiana	SEP#101	Left	Clavo	0.643	0.64	0.64	0.65						38.223	38.223	0	37.612	35.655	35.665	36.311				NaN
Deltoid	1.568	Didelphis virginiana	SEP#101	Left	Acromio	0.677	0.67	0.68	0.68						28.068	28.068	0	24.886	19.856	25.643	23.462	21.84	21.31	27.356	23.502
Deltoid	1.568	Didelphis virginiana	SEP#101	Left	Scapulo	0.733	0.72	0.75	0.73						42.823	42.823	0	28.718	33.114	32.031	31.288	27.056	26.364	30.161	27.86
Subscapularis	1.568	Didelphis virginiana	SEP#101	Left		2.35	2.34	2.36	2.35	2.147	2.17	2.14	2.13	0.203	40.67	40.67	0	23.96	28.1	29.882	27.314	41.642	46.507	39.006	42.385
Supraspinatus	1.568	Didelphis virginiana	SEP#101	Left		2.28	2.28	2.28	2.28	2.04	2.04	2.04	2.04	0.24	47.383	47.383	0	12.965	15.291	14.589	14.282	32.933	38.758	31.739	34.477
Triceps longus	1.568	Didelphis virginiana	SEP#101	Left	Longus	4.333	4.33	4.33	4.34	3.8	3.81	3.79	3.8	0.533	51.384	46.945	4.439	28.363	27.599	29.19	28.384	25.13	25.339	26.296	25.588
Biceps brachii	1.568	Didelphis virginiana	SEP#101	Left	Longus	0.66	0.65	0.66	0.67	0.47	0.47	0.48	0.46	0.19	58.843	45.969	12.874	18.556	17.107	17.105	17.589	18.4	24.396	27.365	23.387
Biceps brachii	1.568	Didelphis virginiana	SEP#101	Left	Brevis	1.02	1.03	1.02	1.01	0.82	0.82	0.81	0.83	0.2	53.987	43.511	10.476	21.161	20.467	23.32	21.649	29.414	17.188	26.565	24.389
Coracobrachialis brevis	1.568	Didelphis virginiana	SEP#101	Left		0.127	0.13	0.13	0.12						20.864	14.342	6.522	9.988	10.095	8.921	9.668				NaN
Infraspinatus	1.568	Didelphis virginiana	SEP#101	Left		1.48	1.48	1.48	1.48	1.213	1.22	1.21	1.21	0.267	51.126	49.621	1.505	11.162	17.66	15.462	14.761	41.537	38.991	31.081	37.203
Triceps humeralis	1.568	Didelphis virginiana	SEP#101	Left	Medialis	1.477	1.45	1.48	1.5						52.859	48.42	4.439	34.993	30.99	23.509	29.831	19.248	29.412	20.141	22.934
Triceps humeralis	1.568	Didelphis virginiana	SEP#101	Left	Lateralis	2.213	2.22	2.2	2.22						52.072	47.633	4.439	33.322	27.13	30.025	30.159	28.496	30.752	24.541	27.93
Brachialis	1.568	Didelphis virginiana	SEP#101	Left		0.687	0.69	0.68	0.69	0.593	0.6	0.59	0.59	0.093	44.924	44.924	0	18.177	11.236	17.016	15.476	32.349	35.293	30.195	32.612
Latissimus dorsi	1.568	Didelphis virginiana	SEP#101	Right		7.607	7.61	7.61	7.6	7.197	7.21	7.2	7.18	0.41	182.717	175.051	7.666	66.304	108.774	173.076	116.051				NaN
Pectoralis	1.568	Didelphis virginiana	SEP#101	Right	Posterior	1.913	1.9	1.92	1.92												NaN				NaN
Pectoralis	1.568	Didelphis virginiana	SEP#101	Right	Profundus	2.237	2.23	2.23	2.25												NaN				NaN
Pectoralis	1.568	Didelphis virginiana	SEP#101	Right	Superficialis	3.24	3.23	3.24	3.25												NaN				NaN
Deltoid	1.568	Didelphis virginiana	SEP#101	Right	Clavo	0.67	0.67	0.67	0.67						39.219	39.219	0	38.05	28.762	25.488	30.767				NaN
Deltoid	1.568	Didelphis virginiana	SEP#101	Right	Acromio	0.66	0.67	0.66	0.65						30.796	30.796	0	28.999	26.84	28.726	28.188	23.393	28.164	45.356	32.304
Deltoid	1.568	Didelphis virginiana	SEP#101	Right	Scapulo	0.703	0.71	0.69	0.71						43.604	43.604	0	39.239	27.698	32.962	33.3	29.142	38.286	31.227	32.885
Teres major	1.568	Didelphis virginiana	SEP#101	Right		1.183	1.18	1.19	1.18	1.083	1.08	1.08	1.09	0.1	51.596	51.596	0	40.21	28.279	28.029	32.173	32.151	27.177	32.784	30.704
Coracobrachialis longus	1.568	Didelphis virginiana	SEP#101	Right		0.233	0.22	0.24	0.24												NaN				NaN
Supraspinatus	1.568	Didelphis virginiana	SEP#101	Right		2.237	2.24	2.23	2.24	2.063	2.06	2.06	2.07	0.173	46.461	43.317	3.144	15.762	15.667	11.274	14.234	34.783	47.131	21.542	34.485
Coracobrachialis brevis	1.568	Didelphis virginiana	SEP#101	Right		0.117	0.11	0.12	0.12	0.1	0.1	0.1	0.1	0.017	18.015	11.637	6.378	10.559	8.801	8.153	9.171				NaN
Subscapularis	1.568	Didelphis virginiana	SEP#101	Right		2.483	2.49	2.48	2.48	2.217	2.21	2.21	2.23	0.267	43.024	43.024	0	18.976	23.727	28.738	23.814	34.278	35.525	42.425	37.409
Infraspinatus	1.568	Didelphis virginiana	SEP#101	Right		1.683	1.68	1.68	1.69	1.433	1.43	1.44	1.43	0.25	48.45	46.82	1.63	11.586	10.483	15.327	12.465	38.699	37.989	34.242	36.977
Brachialis	1.568	Didelphis virginiana	SEP#101	Right		0.943	0.95	0.94	0.94	0.92	0.92	0.92	0.92	0.023	49.248	49.248	0	17.332	16.742	15.308	16.461	29.726	33.738	32.5	31.988
Biceps brachii	1.568	Didelphis virginiana	SEP#101	Right	Longus	0.703	0.71	0.7	0.7	0.567	0.57	0.56	0.57	0.137	60.247	45.284	14.963	16.694	17.393	21.333	18.473	26.737	22.592	19.753	23.027
Biceps brachii	1.568	Didelphis virginiana	SEP#101	Right	Brevis	1.067	1.06	1.07	1.07	0.89	0.89	0.88	0.9	0.177	61.275	50.711	10.564	21.857	19.44	19.072	20.123	28.585	20.173	26.499	25.086
Triceps humeralis	1.568	Didelphis virginiana	SEP#101	Right	Lateralis	2.12	2.11	2.13	2.12	2	2	2	2	0.12	48.262	41.689	6.573	35.363	28.142	35.4	32.968	11.211	22.048	21.251	18.17
Triceps longus	1.568	Didelphis virginiana	SEP#101	Right	Longus	4.46	4.45	4.47	4.46	3.993	4	4	3.98	0.467	47.504	40.931	6.573	33.775	37.977	33.446	35.066	30.822	33.333	32.034	32.063
Triceps humeralis	1.568	Didelphis virginiana	SEP#101	Right	Medialis	1.74	1.74	1.75	1.73	1.683	1.68	1.68	1.69	0.057	48.583	42.01	6.573	38.432	35.214	33.996	35.881	20.944	25.544	22.134	22.874
Latissimus dorsi	1.558	Didelphis virginiana	SEP#85	Right		8.76	8.75	8.76	8.77						186.975	173.013	13.962	79.722	115.836	171.711	122.423				NaN
Teres major	1.558	Didelphis virginiana	SEP#85	Right		1.24	1.24	1.24	1.24	1.19	1.19	1.19	1.19	0.05	54.954	54.954	0	27.617	26.699	26.315	26.877	32.229	31.122	34.131	32.494
Pectoralis	1.558	Didelphis virginiana	SEP#85	Right	Combined	7.423	7.41	7.43	7.43	7.373	7.36	7.38	7.38	0.05	128.403	128.403	0	36.635	58.136	101.72	65.497				NaN
Pectoralis	1.558	Didelphis virginiana	SEP#85	Right	Posterior	1.707	1.7	1.71	1.71	1.65	1.65	1.65	1.65	0.057	110.41	106.231	4.179				NaN				NaN
Pectoralis	1.558	Didelphis virginiana	SEP#85	Right	Profundus	2.383	2.37	2.39	2.39												NaN				NaN
Pectoralis	1.558	Didelphis virginiana	SEP#85	Right	Superficialis	3.333	3.34	3.33	3.33												NaN				NaN
Deltoid	1.558	Didelphis virginiana	SEP#85	Right	Clavo	0.753	0.74	0.76	0.76						47.97	47.97	0	34.067	39.456	39.809	37.777				NaN
Coracobrachialis brevis	1.558	Didelphis virginiana	SEP#85	Right		0.08	0.08	0.08	0.08	0.07	0.07	0.07	0.07	0.01	17.118	11.122	5.996	10.087	7.402	9.52	9.003				NaN
Biceps brachii	1.558	Didelphis virginiana	SEP#85	Right	Brevis	0.763	0.76	0.77	0.76	0.657	0.66	0.65	0.66	0.107	57.549	42.176	15.373	17.958	22.321	19.279	19.853	23.902	33.576	32.557	30.012
Subscapularis	1.558	Didelphis virginiana	SEP#85	Right		2.177	2.17	2.18	2.18	2.017	1.99	2.03	2.03	0.16	35.323	35.323	0	21.287	26.453	30.603	26.114	27.897	27.15	34.915	29.987
Deltoid	1.558	Didelphis virginiana	SEP#85	Right	Acromio	0.607	0.6	0.61	0.61	0.57	0.56	0.57	0.58	0.037	33.572	31.882	1.69	15.643	17.34	17.058	16.68	30.657	32.792	36.779	33.409
Deltoid	1.558	Didelphis virginiana	SEP#85	Right	Scapulo	0.843	0.85	0.84	0.84	0.75	0.75	0.74	0.76	0.093	48.567	43.821	4.746	22.424	22.055	21.03	21.836	24.624	16.109	24.728	21.82
Supraspinatus	1.558	Didelphis virginiana	SEP#85	Right		1.777	1.78	1.78	1.77	1.68	1.68	1.69	1.67	0.097	45.568	41.661	3.907	13.668	16.993	18.936	16.532	36.08	42.767	41.228	40.025
Infraspinatus	1.558	Didelphis virginiana	SEP#85	Right		1.567	1.56	1.57	1.57	1.44	1.45	1.43	1.44	0.127	41.936	40.364	1.572	15.716	17.221	14.644	15.86	33.241	45	38.655	38.965
Teres minor	1.558	Didelphis virginiana	SEP#85	Right		0.1	0.09	0.11	0.1						15.696	15.696	0	9.037	8.804	7.777	8.539				NaN
Biceps brachii	1.558	Didelphis virginiana	SEP#85	Right	Longus	0.793	0.79	0.79	0.8	0.72	0.72	0.72	0.72	0.073	59.772	45.211	14.561	20.099	26.365	18.805	21.756	20.637	28.712	27.886	25.745
Brachialis	1.558	Didelphis virginiana	SEP#85	Right		0.933	0.94	0.93	0.93	0.85	0.85	0.85	0.85	0.083	42.656	42.656	0	12.665	12.196	16.301	13.721	32.176	33.364	32.631	32.724
Triceps longus	1.558	Didelphis virginiana	SEP#85	Right	Longus	4.063	4.07	4.06	4.06	3.6	3.59	3.61	3.6	0.463	57.576	51.574	6.002	26.364	26.089	25.401	25.951	34.789	45	42.436	40.742
Triceps humeralis	1.558	Didelphis virginiana	SEP#85	Right	Lateralis	2.32	2.32	2.32	2.32	2.203	2.2	2.2	2.21	0.117	53.259	47.257	6.002	37.638	39.106	31.541	36.095	27.694	29.976	30.379	29.35
Triceps humeralis	1.558	Didelphis virginiana	SEP#85	Right	Medialis	1.477	1.48	1.48	1.47						54.88	48.878	6.002	35.372	39.391	37.064	37.276	18.488	25.474	26.433	23.465
Deltoid	1.558	Didelphis virginiana	SEP#85	Left	Clavo	0.68	0.68	0.68	0.68						42.611	42.611	0	34.013	30.967	36.506	33.829				NaN
Deltoid	1.558	Didelphis virginiana	SEP#85	Left	Acromio	0.547	0.55	0.56	0.53	0.497	0.5	0.49	0.5	0.05	29.254	28.726	0.528	22.518	22.358	21.44	22.105	39.798	34.27	31.434	35.167
Deltoid	1.558	Didelphis virginiana	SEP#85	Left	Scapulo	0.76	0.76	0.76	0.76	0.703	0.7	0.7	0.71	0.057	44.63	39.305	5.325	16.932	20.097	22.605	19.878	26.728	22.971	20.668	23.456
Latissimus dorsi	1.558	Didelphis virginiana	SEP#85	Left											172.981	162.375	10.606	79.729	114.708	156.971	117.136				NaN
Teres major	1.558	Didelphis virginiana	SEP#85	Left		1.143	1.14	1.15	1.14	1.03	1.04	1.03	1.02	0.113	48.565	48.565	0	31.336	32.987	21.256	28.526	35.395	31.661	22.099	29.718
Supraspinatus	1.558	Didelphis virginiana	SEP#85	Left		1.893	1.88	1.9	1.9	1.82	1.82	1.81	1.83	0.073	47.251	44.58	2.671	14.706	14.14	17.828	15.558	38.311	38.57	31.43	36.104
Coracobrachialis brevis	1.558	Didelphis virginiana	SEP#85	Left		0.1	0.1	0.1	0.1	0.08	0.08	0.08	0.08	0.02	18.979	13.256	5.723	11.251	8.703	9.283	9.746				NaN
Subscapularis	1.558	Didelphis virginiana	SEP#85	Left		1.933	1.94	1.93	1.93	1.81	1.81	1.8	1.82	0.123	39.16	39.16	0	23.985	24.605	31.197	26.596	32.206	28.745	38.959	33.303
Triceps longus	1.558	Didelphis virginiana	SEP#85	Left	Longus	3.97	3.98	3.98	3.95	3.623	3.62	3.62	3.63	0.347	56.973	50.244	6.729	29.248	25.579	27.97	27.599	36.25	34.16	40.021	36.81
Teres minor	1.558	Didelphis virginiana	SEP#85	Left		0.087	0.09	0.08	0.09						14.996	14.996	0	9.903	7.845	10.642	9.463				NaN
Infraspinatus	1.558	Didelphis virginiana	SEP#85	Left		1.377	1.38	1.38	1.37						43.17	40.305	2.865	12.46	12.973	14.198	13.21	35.272	36.897	41.907	38.025
Biceps brachii	1.558	Didelphis virginiana	SEP#85	Left	Brevis	0.617	0.6	0.62	0.63	0.527	0.53	0.53	0.52	0.09	52.185	40.094	12.091	21.159	17.601	20.269	19.676	22.003	24.665	33.834	26.834
Biceps brachii	1.558	Didelphis virginiana	SEP#85	Left	Longus	0.877	0.87	0.87	0.89	0.83	0.83	0.83	0.83	0.047	59.868	45.842	14.026	26.444	19.19	19.529	21.721	26.291	27.866	26.289	26.815
Brachialis	1.558	Didelphis virginiana	SEP#85	Left		0.833	0.83	0.83	0.84	0.777	0.78	0.78	0.77	0.057	39.838	39.838	0	16.176	10.308	11.812	12.765	33.947	33.562	31.406	32.972
Triceps humeralis	1.558	Didelphis virginiana	SEP#85	Left	Medialis	1.177	1.17	1.18	1.18	1.12	1.12	1.12	1.12	0.057	49.292	42.563	6.729	34.954	37.924	26.979	33.286	33.459	33.39	28.538	31.796
Triceps humeralis	1.558	Didelphis virginiana	SEP#85	Left	Lateralis	2.22	2.22	2.22	2.22	2.087	2.08	2.09	2.09	0.133	52.378	45.649	6.729	32.567	31.737	42.638	35.647	37.442	23.826	28.324	29.864
Latissimus dorsi	1.31	Salvator merianae	SEP#104	Left		3.683	3.67	3.765	3.615						90.336	88.477	1.859	41.191	44.372	85.72	57.094				NaN
Latissimus dorsi	1.31	Salvator merianae	SEP#104	Right		3.667	3.667	3.667	3.668						91.622	88.96	2.662	41.039	46.544	88.143	58.575				NaN
Pectoralis	1.31	Salvator merianae	SEP#104	Right	Combined	7.161	7.157	7.164	7.163						114.66	114.66	0	37.979	28.617	109.095	58.564	0	0	0	0
Pectoralis	1.31	Salvator merianae	SEP#104	Left	Combined	6.923	6.924	6.923	6.924						100.852	100.852	0	39.984	26.262	98.546	54.931	0	0	0	0
Deltoid	1.31	Salvator merianae	SEP#104	Left	Scapulo	1.131	1.129	1.132	1.132						38.633	38.633	0	26.836	18.745	22.29	22.624	34.955	34.237	32.539	33.91
Deltoid	1.31	Salvator merianae	SEP#104	Left	Clavo	1.431	1.448	1.422	1.423						48.473	48.473	0	35.984	37.882	41.133	38.333				NaN
Deltoid	1.31	Salvator merianae	SEP#104	Right	Scapulo	1.036	1.037	1.037	1.035						37.843	37.843	0	30.618	19.304	22.205	24.042	32.919	32.025	30.472	31.805
Deltoid	1.31	Salvator merianae	SEP#104	Right	Clavo	1.465	1.465	1.464	1.466						46.33	46.33	0	42.462	30.312	50.683	41.152				NaN
Subcoracoideus	1.31	Salvator merianae	SEP#104	Left		0.757	0.759	0.757	0.755						30.173	30.173	0	28.512	25.154	14.922	22.863	22.758	20.888	26.034	23.227
Subscapularis	1.31	Salvator merianae	SEP#104	Left		0.85	0.856	0.847	0.847						26.542	26.542	0	21.697	16.657	19.33	19.228	40.391	43.364	38.473	40.743
Subcoracoideus	1.31	Salvator merianae	SEP#104	Right		0.796	0.801	0.788	0.798						28.334	28.334	0	25.454	20.462	25.475	23.797	23.065	23.199	24.724	23.663
Subscapularis	1.31	Salvator merianae	SEP#104	Right		1.068	1.069	1.069	1.067						28.137	28.137	0	19.531	21.928	15.327	18.929	31.662	38.269	34.645	34.859
Supracoracoideus	1.31	Salvator merianae	SEP#104	Left		1.11	1.111	1.108	1.11						42.11	42.11	0	23.96	22.851	21.682	22.831	24.809	22.204	20.576	22.53
Scapulohumeralis anterior ventralis	1.31	Salvator merianae	SEP#104	Left		0.402	0.401	0.402	0.403						26.522	26.522	0	22.421	18.991	21.71	21.041	16.507	18.153	18.779	17.813
Scapulohumeralis anterior dorsalis	1.31	Salvator merianae	SEP#104	Left		0.141	0.141	0.143	0.14						20.091	20.091	0	19.007	19.254	19.194	19.152				NaN
Supracoracoideus	1.31	Salvator merianae	SEP#104	Right		0.869	0.868	0.868	0.87						40.002	40.002	0	19.779	20.523	22.534	20.945	28.233	17.354	22.925	22.837
Scapulohumeralis anterior ventralis	1.31	Salvator merianae	SEP#104	Right		0.779	0.777	0.781	0.78						30.125	30.125	0	31.026	25.455	18.124	24.868	13.403	19.767	18.467	17.212
Scapulohumeralis anterior dorsalis	1.31	Salvator merianae	SEP#104	Right		0.108	0.106	0.11	0.107						17.71	17.71	0	16.587	15.178	15.508	15.758				NaN
Biceps brachii	1.31	Salvator merianae	SEP#104	Left	Both	1.004	1.004	1.004	1.004	0.966	0.965	0.966	0.968	0.038	50.48	34.809	15.671	13.98	19.266	21.323	18.19	22.032	18.056	22.577	20.888
Coracobrachialis longus	1.31	Salvator merianae	SEP#104	Left		0.493	0.494	0.492	0.492						42.431	39.338	3.093	28.097	28.224	30.528	28.95	14.566	16.09	19.891	16.849
Coracobrachialis brevis	1.31	Salvator merianae	SEP#104	Left		0.261	0.037	0.373	0.374						19.101	19.101	0	18.392	14.602	19.593	17.529				NaN
Triceps longus	1.31	Salvator merianae	SEP#104	Left	Longus	1.805	1.804	1.807	1.805	1.699	1.699	1.698	1.699	0.106	40.721	37.769	2.952	29.937	28.115	25.656	27.903	28.567	33.69	37.875	33.377
Triceps humeralis	1.31	Salvator merianae	SEP#104	Left	Lateralis	1.535	1.536	1.535	1.535	1.484	1.48	1.486	1.485	0.052	33.853	30.901	2.952	25.082	22.67	26.746	24.833	29.055	25.465	25.243	26.588
Triceps humeralis	1.31	Salvator merianae	SEP#104	Left	Medialis	0.509	0.51	0.509	0.509	0.467	0.466	0.465	0.47	0.042	41.381	38.429	2.952	27.575	29.622	26.025	27.741	31.396	29.745	28.179	29.773
Brachialis	1.31	Salvator merianae	SEP#104	Left		0.378	0.379	0.377	0.379						23.9	23.9	0	7.434	10.533	11.05	9.672	32.528	28.654	36.708	32.63
Triceps longus	1.31	Salvator merianae	SEP#104	Right	Longus	1.592	1.593	1.592	1.59	1.547	1.546	1.548	1.548	0.044	39.341	36.224	3.117	23.345	26.028	33.508	27.627	35.933	34.968	34.852	35.251
Triceps humeralis	1.31	Salvator merianae	SEP#104	Right	Lateralis	1.282	1.282	1.283	1.283	1.258	1.259	1.258	1.257	0.025	34.29	31.173	3.117	26.147	27.96	27.621	27.243	38.78	31.814	27.834	32.809
Triceps humeralis	1.31	Salvator merianae	SEP#104	Right	Medialis	0.891	0.892	0.891	0.89						34.124	31.007	3.117	24.877	32.454	19.33	25.554	28.944	31.232	27.09	29.089
Biceps brachii	1.31	Salvator merianae	SEP#104	Right	Both	0.992	0.991	0.992	0.992	0.949	0.941	0.954	0.953	0.042	46.042	34.027	12.015	18.747	21.883	16.322	18.984	15.265	15.917	21.378	17.52
Brachialis	1.31	Salvator merianae	SEP#104	Right		0.353	0.354	0.354	0.351						31.71	31.71	0	12.102	11.022	9.65	10.925	27.685	33.865	31.075	30.875
Coracobrachialis longus	1.31	Salvator merianae	SEP#104	Right		0.548	0.547	0.55	0.547						47.982	44.725	3.257	33.613	27.139	23.286	28.013	14.404	20.037	10.463	14.968
Coracobrachialis brevis	1.31	Salvator merianae	SEP#104	Right		0.407	0.407	0.407	0.408						20	20	0	15.135	17.73	18.455	17.107				NaN
Latissimus dorsi	1.396	Salvator merianae	SEP#71	Left		3.532	3.532	3.533	3.532						117.719	113.267	4.452	47.485	60.404	107.514	71.801				NaN
Latissimus dorsi	1.396	Salvator merianae	SEP#71	Right		3.937	3.938	3.937	3.937						117.856	113.978	3.878	50.276	67.068	110.217	75.854				NaN
Pectoralis	1.396	Salvator merianae	SEP#71	Left	Combined	6.467	6.466	6.468	6.467						97.205	97.205	0	90.152	30.576	40.796	53.841	0	0	0	0
Pectoralis	1.396	Salvator merianae	SEP#71	Right	Combined	6.549	6.55	6.549	6.548						94.302	94.302	0	88.223	36.79	28.964	51.326	0	0	0	0
Deltoid	1.396	Salvator merianae	SEP#71	Right	Clavo	1.567	1.565	1.57	1.567						56.44	56.44	0	37.814	40.226	31.595	36.545				NaN
Deltoid	1.396	Salvator merianae	SEP#71	Right	Scapulo	1.269	1.27	1.269	1.269						48.553	48.553	0	36.344	28.197	39.436	34.659	23.278	25.13	20.262	22.89
Deltoid	1.396	Salvator merianae	SEP#71	Left	Clavo	1.732	1.732	1.731	1.733						55.058	55.058	0	46.751	46.246	45.014	46.004				NaN
Deltoid	1.396	Salvator merianae	SEP#71	Left	Scapulo	1.211	1.21	1.21	1.212						42.947	42.947	0	30.49	26.527	29.729	28.915	22.855	25.456	26.795	25.035
Supracoracoideus	1.396	Salvator merianae	SEP#71	Right		1.067	1.069	1.067	1.067						38.662	38.662	0	22.079	30.865	27.547	26.83	27.733	13.758	20.572	20.688
Supracoracoideus	1.396	Salvator merianae	SEP#71	Left		1.034	1.036	1.032	1.035						39.942	39.942	0	23.96	20.278	24.387	22.875	18.493	19.251	23.831	20.525
Scapulohumeralis anterior ventralis	1.396	Salvator merianae	SEP#71	Right		0.956	0.957	0.957	0.954						36.486	36.486	0	24.703	26.33	40.764	30.599	22.99	20.019	13.39	18.8
Scapulohumeralis anterior dorsalis	1.396	Salvator merianae	SEP#71	Right		0.173	0.173	0.173	0.173						23.707	23.707	0	19.589	20.069	19.62	19.759				NaN
Scapulohumeralis anterior ventralis	1.396	Salvator merianae	SEP#71	Left		0.915	0.916	0.914	0.916						33.11	33.11	0	23.716	27.892	25.343	25.65	17.186	9.226	14.891	13.768
Scapulohumeralis anterior dorsalis	1.396	Salvator merianae	SEP#71	Left		0.132	0.134	0.132	0.13						22.642	22.642	0	20.259	20.41	19.487	20.052				NaN
Subscapularis	1.396	Salvator merianae	SEP#71	Right		1.611	1.613	1.611	1.61						36.1	36.1	0	23.17	21.784	25.665	23.54	37.81	22.297	32.661	30.923
Subcoracoideus	1.396	Salvator merianae	SEP#71	Right		0.895	0.896	0.894	0.896						34.274	34.274	0	31.346	27.155	27.945	28.815	26.158	20.432	21.681	22.757
Subscapularis	1.396	Salvator merianae	SEP#71	Left		1.475	1.473	1.473	1.478						35.73	35.73	0	21.894	20.581	32.642	25.039	37.899	30.972	31.284	33.385
Subcoracoideus	1.396	Salvator merianae	SEP#71	Left		0.801	0.802	0.799	0.803						37.168	37.168	0	24.476	25.4	26.73	25.535	25.785	14.946	18.932	19.888
Triceps longus	1.396	Salvator merianae	SEP#71	Right	Longus	2.172	2.168	2.174	2.173	2.069	2.071	2.07	2.066	0.103	44.948	38.598	6.35	21.837	22.124	24.615	22.859	23.262	24.554	21.697	23.171
Triceps longus	1.396	Salvator merianae	SEP#71	Left	Longus	1.941	1.944	1.939	1.941	1.877	1.876	1.876	1.879	0.064	42.015	35.925	6.09	26.207	22.831	20.496	23.178	30.496	29.774	34.854	31.708
Triceps humeralis	1.396	Salvator merianae	SEP#71	Right	Medialis	0.782	0.776	0.782	0.787						30.837	24.487	6.35	14.732	16.058	18.617	16.469	15.175	23.987	21.772	20.311
Triceps humeralis	1.396	Salvator merianae	SEP#71	Right	Lateralis	1.769	1.771	1.768	1.767	1.709	1.708	1.709	1.711	0.059	43.927	37.577	6.35	24.276	20.502	30.122	24.967	25.178	28.084	29.324	27.529
Triceps humeralis	1.396	Salvator merianae	SEP#71	Left	Medialis	0.788	0.781	0.791	0.79						34.527	28.437	6.09	17.845	14.748	12.151	14.915	15.612	25.793	25.834	22.413
Triceps humeralis	1.396	Salvator merianae	SEP#71	Left	Lateralis	1.787	1.787	1.788	1.788						38.934	32.844	6.09	25.887	20.373	24.667	23.642	31.367	29.144	30.656	30.389
Biceps brachii	1.396	Salvator merianae	SEP#71	Right	Both	1.106	1.105	1.101	1.113	1.05	1.053	1.047	1.049	0.056	49.397	30.099	19.298	20.156	17.776	12.156	16.696	21.48	11.303	19.846	17.543
Biceps brachii	1.396	Salvator merianae	SEP#71	Left	Both	1.148	1.146	1.148	1.149	1.089	1.088	1.089	1.09	0.059	50.04	33.306	16.734	13.405	12.86	16.11	14.125	16.394	11.57	18.57	15.511
Brachialis	1.396	Salvator merianae	SEP#71	Left		0.349	0.347	0.35	0.35						34.438	34.438	0	9.654	11.992	12.962	11.536	35.472	36.297	37.227	36.332
Coracobrachialis longus	1.396	Salvator merianae	SEP#71	Left		0.545	0.547	0.547	0.542						49.303	44.163	5.14	35.505	32.296	29.011	32.271	20.269	23.046	20.459	21.258
Coracobrachialis brevis	1.396	Salvator merianae	SEP#71	Left		0.531	0.531	0.53	0.531						24.016	24.016	0	17.716	22.831	16.103	18.883				NaN
Brachialis	1.396	Salvator merianae	SEP#71	Right		0.308	0.306	0.309	0.309						28.143	28.143	0	15.224	12.869	10.863	12.985	23.884	28.093	24.095	25.357
Coracobrachialis longus	1.396	Salvator merianae	SEP#71	Right		0.602	0.602	0.602	0.602						48.2	43.111	5.089	35.872	33.53	27.466	32.289	24.19	20.842	18.563	21.198
Coracobrachialis brevis	1.396	Salvator merianae	SEP#71	Right		0.397	0.396	0.396	0.4						20.187	20.187	0	18.323	17.702	18.037	18.021				NaN
Deltoid	1.414	Salvator merianae	SEP#111	Left	Clavo	1.74	1.739	1.742	1.738						49.653	49.653	0	27.936	36.912	40.876	35.241				NaN
Deltoid	1.414	Salvator merianae	SEP#111	Left	Scapulo	1.325	1.326	1.324	1.325						40.876	40.876	0	27.677	22.696	21.271	23.881	20.728	34.503	22.115	25.782
Deltoid	1.414	Salvator merianae	SEP#111	Right	Clavo	1.761	1.761	1.761	1.761						53.13	53.13	0	38.9	35.715	46.963	40.526				NaN
Deltoid	1.414	Salvator merianae	SEP#111	Right	Scapulo	1.215	1.215	1.215	1.215						43.651	43.651	0	29.044	22.477	28.544	26.688	24.462	25.427	35.693	28.527
Biceps brachii	1.414	Salvator merianae	SEP#111	Right	Both	1.264	1.265	1.264	1.264	1.182	1.182	1.182	1.182	0.082	51.184	38.795	12.389	15.863	21.257	18.657	18.592	32.774	21.971	23.082	25.942
Triceps longus	1.414	Salvator merianae	SEP#111	Right	Longus	2.117	2.118	2.117	2.116						41.214	37.469	3.745	27.579	24.488	29.133	27.067	35.721	37.752	34.099	35.857
Triceps humeralis	1.414	Salvator merianae	SEP#111	Right	Lateralis	1.893	1.9	1.879	1.899						37.465	33.72	3.745	27.534	27.705	24.995	26.745	30.211	31.006	31.659	30.959
Triceps humeralis	1.414	Salvator merianae	SEP#111	Right	Medialis	0.703	0.703	0.703	0.703						38.559	32.407	6.152	19.085	20.426	24.104	21.205	25.875	27.897	30.113	27.962
Brachialis	1.414	Salvator merianae	SEP#111	Right		0.385	0.385	0.384	0.384						35.6	35.6	0	18.287	13.697	11.205	14.396	35.145	32.295	28.295	31.912
Coracobrachialis longus	1.414	Salvator merianae	SEP#111	Right		0.587	0.587	0.587	0.587						44.058	41.119	2.939	23.581	34.738	27.574	28.631	18.519	21.865	17.53	19.305
Biceps brachii	1.414	Salvator merianae	SEP#111	Left	Both	1.197	1.198	1.197	1.195	1.118	1.117	1.117	1.12	0.079	49.383	38.487	10.896	24.667	18.582	19.417	20.889	23.366	29.25	23.607	25.408
Triceps longus	1.414	Salvator merianae	SEP#111	Left	Longus	2.074	2.075	2.074	2.074						41.922	37.876	4.046	27.626	21.375	25.262	24.754	31.25	31.424	28.453	30.376
Triceps humeralis	1.414	Salvator merianae	SEP#111	Left	Lateralis	1.566	1.565	1.567	1.566						39.889	35.843	4.046	17.568	20.357	23.343	20.423	26.001	26.418	23.395	25.271
Triceps humeralis	1.414	Salvator merianae	SEP#111	Left	Medialis	0.716	0.717	0.715	0.715						30.228	26.182	4.046	16.832	18.309	19.592	18.244	27.491	29.94	33.34	30.257
Brachialis	1.414	Salvator merianae	SEP#111	Left		0.346	0.346	0.346	0.346						36.481	36.481	0	18.161	14.568	13.396	15.375	25.922	29.059	33.707	29.563
Coracobrachialis longus	1.414	Salvator merianae	SEP#111	Left		0.58	0.582	0.579	0.579						52.003	46.483	5.52	27.343	25.902	25.576	26.274	21.123	19.163	14.139	18.142
Supracoracoideus	1.414	Salvator merianae	SEP#111	Right		1.415	1.414	1.416	1.415						43.841	43.841	0	24.832	24.389	25.729	24.983	29.087	23.682	25.529	26.099
Supracoracoideus	1.414	Salvator merianae	SEP#111	Left		1.3	1.3	1.3	1.3						43.561	43.561	0	28.428	23.33	23.681	25.146	20.07	23.436	20.936	21.481
Scapulohumeralis anterior ventralis	1.414	Salvator merianae	SEP#111	Right		0.573	0.573	0.575	0.572						28.174	28.174	0	27.362	23.84	25.823	25.675	15.82	12.817	14.089	14.242
Scapulohumeralis anterior ventralis	1.414	Salvator merianae	SEP#111	Left		0.51	0.508	0.509	0.513						26.886	26.886	0	19.383	21.227	21.79	20.8	11.699	20.292	15.322	15.771
Scapulohumeralis anterior dorsalis	1.414	Salvator merianae	SEP#111	Right		0.153	0.152	0.153	0.155						23.899	23.899	0	23.356	22.875	20.592	22.274				NaN
Scapulohumeralis anterior dorsalis	1.414	Salvator merianae	SEP#111	Left		0.141	0.142	0.139	0.144						24.327	24.327	0	23.693	24.375	24.127	24.065				NaN
Coracobrachialis brevis	1.414	Salvator merianae	SEP#111	Right		0.426	0.43	0.427	0.422						23.586	23.586	0	20.227	19.658	16.274	18.72				NaN
Coracobrachialis brevis	1.414	Salvator merianae	SEP#111	Left		0.462	0.462	0.463	0.462						17.101	17.101	0	16.409	13.696	17.57	15.892				NaN
Subscapularis	1.414	Salvator merianae	SEP#111	Left		1.5	1.5	1.5	1.499						35.852	35.852	0	24.034	21.206	23.573	22.938	37.7	43.755	31.901	37.785
Subcoracoideus	1.414	Salvator merianae	SEP#111	Left		1.022	1.02	1.022	1.023						33.099	33.099	0	28.1	23.142	16.268	22.503	20.642	30.914	34.474	28.677
Subscapularis	1.414	Salvator merianae	SEP#111	Right		1.202	1.203	1.203	1.2						31.645	31.645	0	17.268	16.299	25.061	19.543	37.115	40.028	31.077	36.073
Subcoracoideus	1.414	Salvator merianae	SEP#111	Right		1.094	1.094	1.094	1.095						34.558	34.558	0	32.675	22.792	17.863	24.443	23.637	28.376	28.711	26.908
Pectoralis	1.178	Salvator merianae	SEP#105	Right	Combined	5.916	5.923	5.906	5.919						91.111	91.111	0	45.072	32.95	91.989	56.67	0	0	0	0
Deltoid	1.178	Salvator merianae	SEP#105	Right	Combined	2.6	2.6	2.601	2.6												NaN				NaN
Subscapularis	1.178	Salvator merianae	SEP#105	Right		1.081	1.082	1.08	1.082						32.753	32.753	0	21.337	18.08	14.459	17.959	33.035	30.883	40.649	34.856
Subcoracoideus	1.178	Salvator merianae	SEP#105	Right		1.008	1.008	1.008	1.007						32.026	32.026	0	31.005	20.39	29.721	27.039	27.254	27.513	24.433	26.4
Biceps brachii	1.178	Salvator merianae	SEP#105	Right	Both	0.949	0.949	0.949	0.949	0.886	0.886	0.886	0.886	0.063	53.914	32.289	21.625	20.118	20.163	19.555	19.945	30.181	23.398	21.575	25.051
Triceps longus	1.178	Salvator merianae	SEP#105	Right	Longus	1.591	1.591	1.591	1.593	1.53	1.531	1.529	1.53	0.061	49.392	43.24	6.152	26.447	23.063	18.966	22.825	35.198	33.092	29.066	32.452
Coracobrachialis longus	1.178	Salvator merianae	SEP#105	Right		0.468	0.468	0.469	0.467						51.458	46.666	4.792	28.198	30.844	27.893	28.978	16.969	10.015	18.435	15.14
Coracobrachialis brevis	1.178	Salvator merianae	SEP#105	Right		0.415	0.415	0.417	0.414						25.019	25.019	0	19.771	18.99	18.968	19.243				NaN
Supracoracoideus	1.178	Salvator merianae	SEP#105	Right		1.105	1.105	1.105	1.105						40.553	40.553	0	21.291	20.136	20.781	20.736	24.121	18.574	25.03	22.575
Scapulohumeralis anterior ventralis	1.178	Salvator merianae	SEP#105	Right		0.361	0.361	0.362	0.362						24.507	24.507	0	15.385	22.978	23.253	20.539	19.382	19.366	17.601	18.783
Scapulohumeralis anterior dorsalis	1.178	Salvator merianae	SEP#105	Right		0.099	0.1	0.098	0.098	0.085	0.085	0.085	0.085	0.014	25.055	20.614	4.441	20.817	21.866	18.688	20.457				NaN
Triceps humeralis	1.178	Salvator merianae	SEP#105	Right	Medio lateral	1.912	1.913	1.911	1.913						45.837	39.685	6.152	20.878	29.65	27.355	25.961	33.348	28.746	23.857	28.65
Latissimus dorsi	1.178	Salvator merianae	SEP#105	Right		3.155	3.155	3.155	3.155	3.129	3.129	3.129	3.128	0.026	107.682	106.504	1.178	47.082	55.903	105.395	69.46				NaN
Brachialis	1.178	Salvator merianae	SEP#105	Right		0.42	0.42	0.42	0.42						36.866	36.866	0	17.561	15.483	16.206	16.417	23.354	25.85	32.174	27.126
Latissimus dorsi	1.178	Salvator merianae	SEP#105	Left		3.249	3.25	3.249	3.247						103.878	100.054	3.824	41.859	44.165	94.878	60.301				NaN
Subscapularis	1.178	Salvator merianae	SEP#105	Left		0.87	0.871	0.87	0.87												NaN				NaN
Subcoracoideus	1.178	Salvator merianae	SEP#105	Left		1.048	1.048	1.048	1.048												NaN				NaN
Deltoid	1.178	Salvator merianae	SEP#105	Left	Combined	2.383	2.383	2.383	2.382												NaN				NaN
Pectoralis	1.178	Salvator merianae	SEP#105	Left	Combined	5.838	5.839	5.839	5.838												NaN				NaN
Triceps longus	1.178	Salvator merianae	SEP#105	Left	Longus	1.576	1.577	1.576	1.576	1.547	1.548	1.547	1.547	0.029							NaN				NaN
Biceps brachii	1.178	Salvator merianae	SEP#105	Left	Both	0.945	0.945	0.945	0.944	0.917	0.917	0.917	0.918	0.028							NaN				NaN
Coracobrachialis longus	1.178	Salvator merianae	SEP#105	Left		0.449	0.448	0.449	0.449												NaN				NaN
Triceps humeralis	1.178	Salvator merianae	SEP#105	Left	Medial and lateral	1.73	1.73	1.73	1.731												NaN				NaN
Brachialis	1.178	Salvator merianae	SEP#105	Left		0.377	0.384	0.373	0.373												NaN				NaN
Coracobrachialis brevis	1.178	Salvator merianae	SEP#105	Left		0.387	0.386	0.387	0.388												NaN				NaN
Supracoracoideus	1.178	Salvator merianae	SEP#105	Left		0.875	0.873	0.875	0.875												NaN				NaN
Scapulohumeralis anterior ventralis	1.178	Salvator merianae	SEP#105	Left		0.662	0.662	0.662	0.661												NaN				NaN
Scapulohumeralis anterior dorsalis	1.178	Salvator merianae	SEP#105	Left		0.205	0.205	0.205	0.206	0.177	0.176	0.176	0.177	0.029							NaN				NaN
Pectoralis	1.208	Didelphis virginiana	SEP#92	Right	Combined	7.117	7.1	7.14	7.11						123.497		123.497	109.322	54.362	74.331	79.338				NaN
Pectoralis	1.568	Didelphis virginiana	SEP#101	Left	Combined	6.52	6.51	6.52	6.53						119.69	119.69	0	38.534	69.224	121.078	76.279				NaN
Pectoralis	1.568	Didelphis virginiana	SEP#101	Right	Combined	7.39	7.36	7.39	7.42						146.401	146.401	0	139.414	81.166	49.29	89.957				NaN
